# Supplementary material for: Detection of Lung Cancer via Blood Plasma and 1H-NMR Metabolomics: Validation by a Semi-Targeted and Quantitative Approach Using a Protein-Binding Competitor
Source: Metabolites. 2021 Aug 12;11(8):537. doi: 10.3390/metabo11080537 (PMC8401204; doi:10.3390/metabo11080537)
Supplement: Supplementary file 1 [file metabolites-11-00537-s001.zip]

Archive with 1 entries (1 files):
- metabolites-1285618-supplementary.pdf
